# Supplementary material for: Functionalisation of Inorganic Material Surfaces with Staphylococcus Protein A: A Molecular Dynamics Study
Source: Int J Mol Sci. 2022 Apr 27;23(9):4832. doi: 10.3390/ijms23094832 (PMC9103475; doi:10.3390/ijms23094832)
Supplement: Supplementary file 1 [file ijms-23-04832-s001.zip]

Archive with 3 entries (3 files):
- Au111100ns.mp4
- Siloxide100ns.mp4
- Si-undercoordinated100ns.mp4
